# Supplementary material for: The genetics of specific cognitive abilities
Source: Intelligence. 2022 Nov-Dec;95:101689. doi: 10.1016/j.intell.2022.101689 (PMC10184120; doi:10.1016/j.intell.2022.101689)
Supplement: Supplementary Table S-2 — List of references included in meta-analysis. [file mmc2.xlsx]

## Sheet: Sheet1
Alarcón, M., DeFries, J. C., & Fulker, D. W. (1995). Etiology of individual differences in reading performance: A test of sex limitation. Behavior Genetics, 25(1), 17-23.
Bates, T. C., Castles, A., Coltheart, M., Gillespie, N., Wright, M., & Martin, N. G. (2004). Behaviour genetic analyses of reading and spelling: A component processes approach. Australian Journal of Psychology, 56(2), 115-126.
Bates, T. C., Castles, A., Luciano, M., Wright, M. J., Coltheart, M., & Martin, N. G. (2007). Genetic and environmental bases of reading and spelling: A unified genetic dual route model. Reading and Writing, 20(1), 147-171.
Oliver, B. R., Dale, P. S., & Plomin, R. (2005). Predicting literacy at age 7 from preliteracy at age 4: A longitudinal genetic analysis. Psychological Science, 16(11), 861-865.
Byrne, B., Coventry, W. L., Olson, R. K., Wadsworth, S. J., Samuelsson, S., Petrill, S. A., ... & Corley, R. (2010). “Teacher effects” in early literacy development: Evidence from a study of twins. Journal of educational psychology, 102(1), 32.
Byrne, B., Wadsworth, S. J., Boehme, K., Talk, A. C., Coventry, W. L., Olson, R. K., Samuelsson, S., & Corley, R. (2013). Multivariate genetic analysis of learning and early reading development. Scientific studies of reading : the official journal of the Society for the Scientific Study of Reading, 17(3), 224–242. https://doi.org/10.1080/10888438.2011.654298
Coventry, W. L., Byrne, B., Olson, R. K., Corley, R., & Samuelsson, S. (2011). Dynamic and static assessment of phonological awareness in preschool: A behavior-genetic study. Journal of learning disabilities, 44(4), 322-329.
Coventry, W. L., Byrne, B., Olson, R. K., Corley, R., & Samuelsson, S. (2011). Dynamic and static assessment of phonological awareness in preschool: a behavior-genetic study. Journal of learning disabilities, 44(4), 322–329. https://doi.org/10.1177/0022219411407862
Dale, P. S., Dionne, G., Eley, T. C., & Plomin, R. (2000). Lexical and grammatical development: a behavioural genetic perspective. Journal of child language, 27(3), 619–642. https://doi.org/10.1017/s0305000900004281
Dale, P. S., Harlaar, N., & Plomin, R. (2012). Nature and Nurture in School‐Based Second Language Achievement. Language Learning, 62, 28-48.
Dale, P. S., Harlaar, N., Haworth, C. M., & Plomin, R. (2010). Two by two: A twin study of second-language acquisition. Psychological Science, 21(5), 635-640.
Dale, P. S., Harlaar, N., Hayiou-Thomas, M. E., & Plomin, R. (2010). The etiology of diverse receptive language skills at 12 years. Journal of speech, language, and hearing research : JSLHR, 53(4), 982–992. https://doi.org/10.1044/1092-4388(2009/09-0108)
Dale, P. S., Tosto, M. G., Hayiou-Thomas, M. E., & Plomin, R. (2015). Why does parental language input style predict child language development? A twin study of gene–environment correlation. Journal of communication disorders, 57, 106-117.
Davis, O. S., Haworth, C. M., & Plomin, R. (2009). Learning abilities and disabilities: Generalist genes in early adolescence. Cognitive neuropsychiatry, 14(4-5), 312-331.
de Zeeuw, E. L., van Beijsterveldt, C. E., Glasner, T. J., de Geus, E. J., & Boomsma, D. I. (2016). Arithmetic, reading and writing performance has a strong genetic component: A study in primary school children. Learning and individual differences, 47, 156-166.
Engelhardt, L. E., Mann, F. D., Briley, D. A., Church, J. A., Harden, K. P., & Tucker-Drob, E. M. (2016). Strong genetic overlap between executive functions and intelligence. Journal of Experimental Psychology: General, 145(9), 1141.
Erbeli, F., Hart, S. A., & Taylor, J. (2018). Longitudinal associations among reading‐related skills and reading comprehension: A twin study. Child development, 89(6), e480-e493.
Erbeli, F., Hart, S. A., & Taylor, J. (2019). Genetic and environmental influences on achievement outcomes based on family history of learning disabilities status. Journal of learning disabilities, 52(2), 135-145.
Erbeli, F., Hart, S. A., Kim, Y. S. G., & Taylor, J. (2017). The effects of genetic and environmental factors on writing development. Learning and individual differences, 59, 11-21.
Erbeli, F., van Bergen, E., & Hart, S. A. (2020). Unraveling the relation between reading comprehension and print exposure. Child development, 91(5), 1548-1562.
Freis, S. M., Morrison, C. L., Lessem, J. M., Hewitt, J. K., & Friedman, N. P. (2020). Genetic and environmental influences on executive functions and intelligence in middle childhood. Developmental science, e13150.
Friedman, N. P., Miyake, A., Young, S. E., DeFries, J. C., Corley, R. P., & Hewitt, J. K. (2008). Individual differences in executive functions are almost entirely genetic in origin. Journal of experimental psychology: General, 137(2), 201.
Galsworthy, M. J., Dionne, G., Dale, P. S., & Plomin, R. (2000). Sex differences in early verbal and non‐verbal cognitive development. Developmental Science, 3(2), 206-215.
Grasby, K. L., & Coventry, W. L. (2016). Longitudinal stability and growth in literacy and numeracy in Australian school students. Behavior genetics, 46(5), 649-664.
Grasby, K. L., Coventry, W. L., Byrne, B., Olson, R. K., & Medland, S. E. (2016). Genetic and environmental influences on literacy and numeracy performance in Australian school children in Grades 3, 5, 7, and 9. Behavior genetics, 46(5), 627-648.
Hansell, N. K., Wright, M. J., Luciano, M., Geffen, G. M., Geffen, L. B., & Martin, N. G. (2005). Genetic covariation between event-related potential (ERP) and behavioral non-ERP measures of working-memory, processing speed, and IQ. Behavior genetics, 35(6), 695-706.
Harden, K. P., Turkheimer, E., & Loehlin, J. C. (2007). Genotype by environment interaction in adolescents’ cognitive aptitude. Behavior genetics, 37(2), 273-283.
Harlaar, N., Dale, P. S., & Plomin, R. (2007). Reading exposure: A (largely) environmental risk factor with environmentally‐mediated effects on reading performance in the primary school years. Journal of Child Psychology and Psychiatry, 48(12), 1192-1199.
Harlaar, N., Spinath, F. M., Dale, P. S., & Plomin, R. (2005). Genetic influences on early word recognition abilities and disabilities: A study of 7‐year‐old twins. Journal of Child Psychology and Psychiatry, 46(4), 373-384.
Hart, S. A., Logan, J. A., Soden-Hensler, B., Kershaw, S., Taylor, J., & Schatschneider, C. (2013). Exploring how nature and nurture affect the development of reading: an analysis of the Florida Twin Project on reading. Developmental psychology, 49(10), 1971.
Haughbrook, R., Hart, S. A., Schatschneider, C., & Taylor, J. (2017). Genetic and environmental influences on early literacy skills across school grade contexts. Developmental science, 20(5), 10.1111/desc.12434. https://doi.org/10.1111/desc.12434
Haworth, C. M., Kovas, Y., Dale, P. S., & Plomin, R. (2008). Science in elementary school: Generalist genes and school environments. Intelligence, 36(6), 694-701.
Haworth, C. M., Kovas, Y., Harlaar, N., Hayiou‐Thomas, M. E., Petrill, S. A., Dale, P. S., & Plomin, R. (2009). Generalist genes and learning disabilities: A multivariate genetic analysis of low performance in reading, mathematics, language and general cognitive ability in a sample of 8000 12‐year‐old twins. Journal of Child Psychology and Psychiatry, 50(10), 1318-1325.
Hur, Y. M. (2020). Relationships between cognitive abilities and prosocial behavior are entirely explained by shared genetic influences: A Nigerian twin study. Intelligence, 82, 101483.
Kovas, Y., Harlaar, N., Petrill, S. A., & Plomin, R. (2005). ‘Generalist genes’ and mathematics in 7-year-old twins. Intelligence, 33(5), 473-489.
Kovas, Y., Haworth, C. M., Dale, P. S., Plomin, R., Weinberg, R. A., Thomson, J. M., & Fischer, K. W. (2007). The genetic and environmental origins of learning abilities and disabilities in the early school years. Monographs of the Society for research in Child Development, i-156.
Kremen, W. S., Jacobsen, K. C., Xian, H., Eisen, S. A., Eaves, L. J., Tsuang, M. T., & Lyons, M. J. (2007). Genetics of verbal working memory processes: a twin study of middle-aged men. Neuropsychology, 21(5), 569.
Little, C. W., Hart, S. A., Schatschneider, C., & Taylor, J. (2016). Examining Associations Among ADHD, Homework Behavior, and Reading Comprehension: A Twin Study. Journal of learning disabilities, 49(4), 410–423. https://doi.org/10.1177/0022219414555715
Lazaroo, N. K., Bates, T. C., Hansell, N. K., Wright, M. J., Martin, N. G., & Luciano, M. (2019). Genetic structure of IQ, phonemic decoding skill, and academic achievement. Frontiers in genetics, 10, 195.
Little, C. W., Taylor, J., Moltisanti, A., Ennis, C., Hart, S. A., & Schatschneider, C. (2017). Factor structure and aetiological architecture of the BRIEF: A twin study. Journal of neuropsychology, 11(2), 252-276.
Luciano, M., Wright, M. J., Geffen, G. M., Geffen, L. B., Smith, G. A., & Martin, N. G. (2004). Multivariate genetic analysis of cognitive abilities in an adolescent twin sample. Australian Journal of Psychology, 56(2), 79-88.
Luciano, M., Wright, M. J., Smith, G. A., Geffen, G. M., Geffen, L. B., & Martin, N. G. (2001). Genetic covariance among measures of information processing speed, working memory, and IQ. Behavior genetics, 31(6), 581-592.
Madison, G., Mosing, M. A., Verweij, K. J., Pedersen, N. L., & Ullén, F. (2016). Common genetic influences on intelligence and auditory simple reaction time in a large Swedish sample. Intelligence, 59, 157-162.
Malanchini, M., Rimfeld, K., Gidziela, A., Cheesman, R., Allegrini, A. G., Shakeshaft, N., ... & Plomin, R. (2021). Pathfinder: A gamified measure to integrate general cognitive ability into the biological, medical and behavioural sciences. bioRxiv.
Malanchini, M., Tosto, M. G., Garfield, V., Dirik, A., Czerwik, A., Arden, R., ... & Kovas, Y. (2016). Preschool drawing and school mathematics: The nature of the association. Child development, 87(3), 929-943.
Malanchini, M., Wang, Z., Voronin, I., Schenker, V. J., Plomin, R., Petrill, S. A., & Kovas, Y. (2017). Reading self-perceived ability, enjoyment and achievement: A genetically informative study of their reciprocal links over time. Developmental Psychology, 53(4), 698.
Markowitz, E. M., Willemsen, G., Trumbetta, S. L., van Beijsterveldt, T. C., & Boomsma, D. I. (2005). The etiology of mathematical and reading (dis) ability covariation in a sample of Dutch twins. Twin Research and Human Genetics, 8(6), 585-593.
Mosing, M. A., Madison, G., Pedersen, N. L., Kuja-Halkola, R., & Ullén, F. (2014). Practice does not make perfect: no causal effect of music practice on music ability. Psychological science, 25(9), 1795–1803. https://doi.org/10.1177/0956797614541990
Pahlen, S., Hamdi, N. R., Aslan, A. K. D., Horwitz, B. N., Panizzon, M. S., Petersen, I., ... & McGue, M. (2018). Age-moderation of genetic and environmental contributions to cognitive functioning in mid-and late-life for specific cognitive abilities. Intelligence, 68, 70-81.
Plourde, V., Boivin, M., Forget‐Dubois, N., Brendgen, M., Vitaro, F., Marino, C., ... & Dionne, G. (2015). Phenotypic and genetic associations between reading comprehension, decoding skills, and ADHD dimensions: evidence from two population‐based studies. Journal of Child Psychology and Psychiatry, 56(10), 1074-1082.
Read, S., Pedersen, N. L., Gatz, M., Berg, S., Vuoksimaa, E., Malmberg, B., ... & McClearn, G. E. (2006). Sex differences after all those years? Heritability of cognitive abilities in old age. The Journals of Gerontology Series B: Psychological Sciences and Social Sciences, 61(3), P137-P143.
Reynolds, C. A., Hewitt, J. K., Erickson, M. T., Silberg, J. L., Rutter, M., Simonoff, E., ... & Eaves, L. J. (1996). The genetics of children's oral reading performance. Journal of Child Psychology and Psychiatry, 37(4), 425-434.
Rimfeld, K., Kovas, Y., Dale, P. S., & Plomin, R. (2015). Pleiotropy across academic subjects at the end of compulsory education. Scientific reports, 5(1), 1-12.
Rimfeld, K., Malanchini, M., Hannigan, L. J., Dale, P. S., Allen, R., Hart, S. A., & Plomin, R. (2019). Teacher assessments during compulsory education are as reliable, stable and heritable as standardized test scores. Journal of Child Psychology and Psychiatry, 60(12), 1278-1288.
Rimfeld, K., Shakeshaft, N. G., Malanchini, M., Rodic, M., Selzam, S., Schofield, K., ... & Plomin, R. (2017). Phenotypic and genetic evidence for a unifactorial structure of spatial abilities. Proceedings of the National Academy of Sciences, 114(10), 2777-2782.
Samuelsson, S., Byrne, B., Quain, P., Wadsworth, S., Corley, R., DeFries, J. C., ... & Olson, R. (2005). Environmental and genetic influences on prereading skills in Australia, Scandinavia, and the United States. Journal of Educational Psychology, 97(4), 705.
Samuelsson, S., Olson, R., Wadsworth, S., Corley, R., DeFries, J. C., Willcutt, E., ... & Byrne, B. (2007). Genetic and environmental influences on prereading skills and early reading and spelling development in the United States, Australia, and Scandinavia. Reading and Writing, 20(1), 51-75.
Shakeshaft, N. G., & Plomin, R. (2015). Genetic specificity of face recognition. Proceedings of the National Academy of Sciences, 112(41), 12887-12892.
Shakeshaft, N. G., Rimfeld, K., Schofield, K. L., Selzam, S., Malanchini, M., Rodic, M., ... & Plomin, R. (2016). Rotation is visualisation, 3D is 2D: using a novel measure to investigate the genetics of spatial ability. Scientific reports, 6(1), 1-10.
Soden, B., Christopher, M. E., Hulslander, J., Olson, R. K., Cutting, L., Keenan, J. M., ... & Petrill, S. A. (2015). Longitudinal stability in reading comprehension is largely heritable from grades 1 to 6. PloS one, 10(1), e0113807.
Soden-Hensler, B., Taylor, J., & Schatschneider, C. (2012). Evidence for common etiological influences on early literacy skills in kindergarten. Scientific Studies of Reading, 16(5), 457-474.
Spengler, M., Gottschling, J., Hahn, E., Tucker-Drob, E. M., Harzer, C., & Spinath, F. M. (2018). Does the heritability of cognitive abilities vary as a function of parental education? Evidence from a German twin sample. Plos one, 13(5), e0196597.
Taylor, J., & Hart, S. A. (2014). A chaotic home environment accounts for the association between respect for rules disposition and reading comprehension: A twin study. Learning and individual differences, 35, 70-77.
Taylor, J., & Schatschneider, C. (2010). Genetic influence on literacy constructs in kindergarten and first grade: Evidence from a diverse twin sample. Behavior genetics, 40(5), 591-602.
Toivainen, T., Madrid‐Valero, J. J., Chapman, R., McMillan, A., Oliver, B. R., & Kovas, Y. (2021). Creative expressiveness in childhood writing predicts educational achievement beyond motivation and intelligence: A longitudinal, genetically informed study. British Journal of Educational Psychology, e12423.
Tosto, M. G., Garon‐Carrier, G., Gross, S., Petrill, S. A., Malykh, S., Malki, K., ... & Kovas, Y. (2019). The nature of the association between number line and mathematical performance: An international twin study. British Journal of Educational Psychology, 89(4), 787-803.
Tucker‐Drob, E. M., & Harden, K. P. (2012). Intellectual interest mediates gene× socioeconomic status interaction on adolescent academic achievement. Child development, 83(2), 743-757.
van Bergen, E., Snowling, M. J., de Zeeuw, E. L., van Beijsterveldt, C. E., Dolan, C. V., & Boomsma, D. I. (2018). Why do children read more? The influence of reading ability on voluntary reading practices. Journal of Child Psychology and Psychiatry, 59(11), 1205-1214.
Vuoksimaa, E., Viken, R. J., Hokkanen, L., Tuulio-Henriksson, A., Rose, R. J., & Kaprio, J. (2010). Are there sex differences in the genetic and environmental effects on mental rotation ability?. Twin Research and Human Genetics, 13(5), 437-441.
Wang, M., & Saudino, K. J. (2013). Genetic and environmental influences on individual differences in emotion regulation and its relation to working memory in toddlerhood. Emotion, 13(6), 1055.
Wang, Z., Hart, S. A., Kovas, Y., Lukowski, S., Soden, B., Thompson, L. A., ... & Petrill, S. A. (2014). Who is afraid of math? Two sources of genetic variance for mathematical anxiety. Journal of child psychology and psychiatry, 55(9), 1056-1064.
Willcutt, E. G., Betjemann, R. S., Wadsworth, S. J., Samuelsson, S., Corley, R., DeFries, J. C., ... & Olson, R. K. (2007). Preschool twin study of the relation between attention-deficit/hyperactivity disorder and prereading skills. Reading and Writing, 20(1), 103-125.
Wright, M. J., Luciano, M., Hansell, N. K., Geffen, G. M., Geffen, L. B., & Martin, N. G. (2002). Genetic sources of covariation among P3 (00) and online performance variables in a delayed-response working memory task. Biological Psychology, 61(1-2), 183-202.
Zumberge, A., Baker, L. A., & Manis, F. R. (2007). Focus on words: a twin study of reading and inattention. Behavior Genetics, 37(2), 284-293.
Zumberge, A., Baker, L. A., & Manis, F. R. (2007). Focus on words: a twin study of reading and inattention. Behavior genetics, 37(2), 284–293
Kovas, Y., Harlaar, N., Petrill, S. A., & Plomin, R. (2005). 'Generalist genes' and mathematics in 7-year-old twins. Intelligence, 33(5), 473–489. https://doi.org/10.1016/j.intell.2005.05.002
Hart, S. A., Soden, B., Johnson, W., Schatschneider, C., & Taylor, J. (2013). Expanding the environment: gene × school-level SES interaction on reading comprehension. Journal of child psychology and psychiatry, and allied disciplines, 54(10), 1047–1055. https://doi.org/10.1111/jcpp.12083
